# Supplementary material for: Genome-wide identification of the class III POD gene family and their expression profiling in grapevine (Vitis vinifera L)
Source: BMC Genomics. 2020 Jun 29;21:444. doi: 10.1186/s12864-020-06828-z (PMC7325284; doi:10.1186/s12864-020-06828-z)
Supplement: Supplementary file 2 — Additional file 2 Table S1. The basic information of POD genes identified in grapevine. Table S2. The gene ontology of POD gene in grapevine. Table S3. Kyoto Encyclopedia of Genes and Genomics (KEGG) POD genes in grapevine. Table S4. Cis-Elements of POD genes in grapevine. Table S5. The FPKM based values of POD genes in grapevine including, different organs, tissues, and developmental stages. Table S6. Relative expression patterns (log2) of POD genes in grapevine by qRT-PCR. Table S7. Sequences of the POD gene primers used for quantitative real-time PCR. [file 12864_2020_6828_MOESM2_ESM.xlsx]

## Sheet: Table S1
Table S1.	The basic information of POD genes identified in grapevine.
Gene ID	Protien Identifier	Chromosome Location	CDS Length (bp)		Protein Properties			Subcellular Prediction	Gene Duplications
				Protein Length (aa)	MW (kDa)	pI	GRAVY
VvPOD1	VIT_07s0130g00220.t01	Chr7:20506450:20507836	933	310	34.2919	5.41	-0.187	cyto: 7, chlo: 4, nucl: 3	Dispersed
VvPOD2	VIT_07s0129g00360.t01	Chr7:15621188:15622997	966	321	34.419	9.37	-0.177	chlo: 11, vacu: 2, extr: 1	Dispersed
VvPOD3	VIT_11s0052g00650.t01	Chr11:18137665:18139967	981	326	35.7047	9.16	-0.177	chlo: 9, extr: 2, nucl: 1, mito: 1, E.R.: 1	Dispersed
VvPOD4	VIT_14s0068g01920.t01	Chr14:25593759:25595672	948	315	33.9764	4.65	-0.114	E.R.: 4.5, E.R._plas: 3.5, chlo: 2, cyto: 2, extr: 2, plas: 1.5, nucl: 1, vacu: 1	Tandem
VvPOD5	VIT_10s0003g00650.t01	Chr10:1870339:1872340	1050	349	38.6196	9.15	-0.101	chlo: 12, mito: 1, extr: 1	Dispersed
VvPOD6	VIT_14s0066g01850.t01	Chr14:28160794:28161995	972	323	35.7389	8.88	-0.119	chlo: 10, extr: 2, nucl: 1, vacu: 1	WGD or Segmental
VvPOD7	VIT_17s0000g07750.t01	Chr17:8730739:8731906	984	327	36.1212	7.57	-0.092	extr: 9, mito: 2, E.R.: 2, chlo: 1	WGD or Segmental
VvPOD8	VIT_01s0026g00830.t01	Chr1:9693927:9695668	987	328	36.4048	8.67	-0.062	extr: 7, chlo: 4, vacu: 2, plas: 1	WGD or Segmental
VvPOD9	VIT_04s0008g07040.t01	Chr4:7134486:7136999	990	329	35.8458	5.67	-0.023	chlo: 10, vacu: 3, cyto: 1	Dispersed
VvPOD10	VIT_10s0116g01780.t01	Chr10:1056785:1058642	1005	334	37.7932	8.3	-0.37	chlo: 14	Dispersed
VvPOD11	VIT_08s0040g02200.t01	Chr8:13311735:13313150	987	328	36.9439	5.42	-0.309	chlo: 8, nucl: 2, cyto: 2, extr: 1, vacu: 1	Dispersed
VvPOD12	VIT_12s0059g02420.t01	Chr12:7190475:7199637	2118	705	76.1734	8.4	-0.021	extr: 6, vacu: 3, golg: 2, chlo: 1, plas: 1, E.R.: 1	Tandem
VvPOD13	VIT_12s0059g02410.t01	Chr12:7187086:7188356	987	328	35.7297	9.56	-0.02	extr: 10, chlo: 1, cyto: 1, vacu: 1, E.R.: 1	Tandem
VvPOD14	VIT_10s0116g00340.t01	Chr10:155483:156943	981	326	35.3807	8.87	-0.053	chlo: 9, cyto: 2, extr: 2, E.R._vacu: 1	Dispersed
VvPOD15	VIT_16s0100g00090.t01	Chr16:15385296:15386489	972	323	35.5777	6.66	-0.072	chlo: 6, extr: 4, vacu: 2, cyto: 1, mito: 1	Dispersed
VvPOD16	VIT_16s0022g02470.t01	Chr16:15204339:15205539	972	323	35.7098	6.66	-0.102	chlo: 6, extr: 5, cyto: 1, mito: 1, vacu: 1	Dispersed
VvPOD17	VIT_00s1677g00010.t01	Un:40128541:40130127	810	269	29.0332	9.27	-0.161	cyto: 4, mito: 4, vacu: 2, chlo: 1, nucl: 1, E.R.: 1, golg: 1	Dispersed
VvPOD18	VIT_18s0001g01140.t01	Chr18:1780343:1782971	963	320	34.5436	9.05	-0.054	extr: 7, vacu: 3, E.R.: 2, chlo: 1, mito: 1	Dispersed
VvPOD19	VIT_12s0055g01000.t01	Chr12:14468588:14469732	936	311	33.581	8.92	-0.211	chlo: 13, mito: 1	Tandem
VvPOD20	VIT_12s0055g01020.t01	Chr12:14508797:14509957	936	311	33.4057	7.56	-0.144	chlo: 13, mito: 1	Tandem
VvPOD21	VIT_12s0055g01030.t01	Chr12:14512957:14514224	975	324	34.8635	8.09	-0.145	chlo: 12, cyto: 1, vacu: 1	Tandem
VvPOD22	VIT_12s0055g01010.t01	Chr12:14484489:14485898	936	311	33.3508	9.03	-0.163	chlo: 14	Tandem
VvPOD23	VIT_11s0016g05320.t01	Chr11:4652400:4653819	975	324	34.9306	6.53	-0.121	extr: 5, E.R.: 3.5, E.R._plas: 3, plas: 1.5, chlo: 1, cyto: 1, mito: 1, vacu: 1	Tandem
VvPOD24	VIT_11s0016g05280.t01	Chr11:4611416:4626713	1950	649	70.1248	5.93	-0.071	plas: 8, vacu: 3, cyto: 1, extr: 1, E.R.: 1	Proximal
VvPOD25	VIT_12s0055g00810.t01	Chr12:14103613:14106187	972	323	34.6192	4.56	0.026	extr: 6, vacu: 3, chlo: 1, cyto: 1, plas: 1, E.R.: 1, golg: 1	Dispersed
VvPOD26	VIT_00s0226g00030.t01	Un:14772241:14773977	1023	340	37.7409	8.01	-0.261	vacu: 6, extr: 3, cyto: 2, chlo: 1, nucl: 1, mito: 1	Dispersed
VvPOD27	VIT_18s0072g00160.t01	Chr18:19199566:19202915	999	332	36.4932	5.51	-0.274	chlo: 11, nucl: 2, mito: 1	Dispersed
VvPOD28	VIT_04s0023g02570.t01	Chr4:19132118:19133693	999	332	36.5798	9.49	-0.219	chlo: 4, vacu: 3, nucl: 2, plas: 2, extr: 2, E.R.: 1	WGD or Segmental
VvPOD29	VIT_18s0001g13110.t01	Chr18:11184119:11185662	1038	345	37.5486	5.68	-0.101	chlo: 9, extr: 3, cyto: 2	WGD or Segmental
VvPOD30	VIT_02s0012g00540.t01	Chr2:6404343:6406186	999	332	37.3337	5.78	-0.089	plas: 7.5, golg_plas: 6, golg: 3.5, vacu: 2, extr: 1	Dispersed
VvPOD31	VIT_01s0010g01090.t01	Chr1:16683140:16684629	1020	339	37.0802	5.1	0.02	vacu: 6, extr: 4, chlo: 2, nucl: 1, golg: 1	Dispersed
VvPOD32	VIT_07s0191g00050.t01	Chr7:14810189:14811828	981	326	36.3035	6.02	-0.216	vacu: 5, extr: 4, chlo: 2, nucl: 1, cyto: 1, golg: 1	Dispersed
VvPOD33	VIT_01s0010g02010.t01	Chr1:18657363:18658513	909	302	32.236	5.67	-0.192	chlo: 3, plas: 3, E.R.: 3, nucl: 2, cyto: 2, mito: 1	Tandem
VvPOD34	VIT_01s0010g02000.t01	Chr1:18652546:18653975	975	324	34.8383	6.43	-0.119	extr: 5, mito: 2, E.R.: 2, golg: 2, chlo: 1, plas: 1, vacu: 1	Tandem
VvPOD35	VIT_01s0010g02020.t01	Chr1:18668442:18669654	801	266	28.4968	6.08	-0.247	nucl: 7, chlo: 5, plas: 1, golg: 1	Proximal
VvPOD36	VIT_13s0067g02360.t01	Chr13:1304496:1306042	996	331	35.9569	8.78	-0.153	chlo: 4, vacu: 4, extr: 2, nucl: 1, cyto: 1, mito: 1, plas: 1	WGD or Segmental
VvPOD37	VIT_06s0004g07770.t01	Chr6:8561978:8564357	966	321	34.0604	8.57	-0.115	vacu: 6, chlo: 3, extr: 2, nucl: 1, mito: 1, golg: 1	WGD or Segmental
VvPOD38	VIT_18s0001g06850.t01	Chr18:5102796:5105019	954	317	33.7901	7.54	-0.075	chlo: 12, extr: 2	Tandem
VvPOD39	VIT_18s0001g06840.t01	Chr18:5092164:5094226	957	318	34.1989	8.99	-0.1	chlo: 13, vacu: 1	Tandem
VvPOD40	VIT_12s0028g01840.t01	Chr12:2468084:2469873	954	317	34.2728	8.8	-0.029	chlo: 14	Tandem
VvPOD41	VIT_12s0028g01830.t01	Chr12:2459848:2461510	822	273	29.315	6.29	-0.112	chlo: 13, mito: 1	Tandem
VvPOD42	VIT_03s0063g01040.t01	Chr3:4477614:4479745	990	329	36.807	6.23	-0.109	extr: 6, chlo: 5, cyto: 2, E.R.: 1	Dispersed
VvPOD43	VIT_00s0567g00020.t01	Un:31999810:32001473	984	327	35.9411	6.08	0.009	chlo: 6, extr: 6, cyto: 2	Dispersed
VvPOD44	VIT_06s0004g01240.t01	Chr6:1429345:1431571	819	272	28.6238	4.75	-0.069	nucl: 10, chlo: 4	Proximal
VvPOD45	VIT_08s0007g06650.t01	Chr8:20339201:20340584	1008	335	35.5288	5.72	-0.023	chlo: 11, nucl: 1, extr: 1, vacu: 1	WGD or Segmental
VvPOD46	VIT_06s0004g01180.t01	Chr6:1261685:1263352	1026	341	36.2934	4.32	-0.002	extr: 10, chlo: 1, cyto: 1, mito: 1, vacu: 1	WGD or Segmental
VvPOD47	VIT_06s0004g01190.t01	Chr6:1267641:1274454	918	305	32.4588	4.16	-0.041	extr: 10, chlo: 1, cyto: 1, mito: 1, E.R.: 1	Tandem

## Sheet: Table S2
Table S2.	The gene ontology of POD gene in grapevine.
Class	GO_Name	GO_ID	GO_Level
Class	GO_Name	GO_ID	GO_Level	P_value	Enrichment Score	Hits Genes Counts In Selected Set	Hits Genes Counts In Background	All Genes Counts In Selected Set	All Genes Counts In Background	Genes Of Selected Set In GO term	corrected p-value(BH method)
Molecular function	oxidoreductase activity	GO:0016491	3	3.33e-16	5.96473	21	1531	21	9132	VIT_10s0003g00650,VIT_12s0055g01020,VIT_07s0130g00220,VIT_12s0055g01000,VIT_16s0100g00090,VIT_12s0059g02410,VIT_10s0116g00340,VIT_12s0055g01030,VIT_12s0055g01010,VIT_00s1677g00010,VIT_18s0001g01140,VIT_08s0040g02200,VIT_12s0059g02420,VIT_11s0016g05280,VIT_11s0016g05320,VIT_12s0055g00810,VIT_04s0008g07040,VIT_16s0022g02470,VIT_18s0072g00160,VIT_10s0116g01780,VIT_00s0226g00030,	9.99e-16
Molecular function	catalytic activity	GO:0003824	2	0.000332	1.4637	21	6239	21	9132	VIT_10s0003g00650,VIT_12s0055g01020,VIT_07s0130g00220,VIT_12s0055g01000,VIT_16s0100g00090,VIT_12s0059g02410,VIT_10s0116g00340,VIT_12s0055g01030,VIT_12s0055g01010,VIT_00s1677g00010,VIT_18s0001g01140,VIT_08s0040g02200,VIT_12s0059g02420,VIT_11s0016g05280,VIT_11s0016g05320,VIT_12s0055g00810,VIT_04s0008g07040,VIT_16s0022g02470,VIT_18s0072g00160,VIT_10s0116g01780,VIT_00s0226g00030,	0.000498
Cellular component	cell wall	GO:0005618	4	0	37.726	21	208	21	7847	VIT_10s0003g00650,VIT_12s0055g01020,VIT_07s0130g00220,VIT_12s0055g01000,VIT_16s0100g00090,VIT_12s0059g02410,VIT_10s0116g00340,VIT_12s0055g01030,VIT_12s0055g01010,VIT_00s1677g00010,VIT_18s0001g01140,VIT_08s0040g02200,VIT_12s0059g02420,VIT_11s0016g05280,VIT_11s0016g05320,VIT_12s0055g00810,VIT_04s0008g07040,VIT_16s0022g02470,VIT_18s0072g00160,VIT_10s0116g01780,VIT_00s0226g00030,	0
Cellular component	plasmodesma	GO:0009506	4	0	60.3615	21	130	21	7847	VIT_10s0003g00650,VIT_12s0055g01020,VIT_07s0130g00220,VIT_12s0055g01000,VIT_16s0100g00090,VIT_12s0059g02410,VIT_10s0116g00340,VIT_12s0055g01030,VIT_12s0055g01010,VIT_00s1677g00010,VIT_18s0001g01140,VIT_08s0040g02200,VIT_12s0059g02420,VIT_11s0016g05280,VIT_11s0016g05320,VIT_12s0055g00810,VIT_04s0008g07040,VIT_16s0022g02470,VIT_18s0072g00160,VIT_10s0116g01780,VIT_00s0226g00030,	0
Cellular component	symplast	GO:0055044	2	0	60.3615	21	130	21	7847	VIT_10s0003g00650,VIT_12s0055g01020,VIT_07s0130g00220,VIT_12s0055g01000,VIT_16s0100g00090,VIT_12s0059g02410,VIT_10s0116g00340,VIT_12s0055g01030,VIT_12s0055g01010,VIT_00s1677g00010,VIT_18s0001g01140,VIT_08s0040g02200,VIT_12s0059g02420,VIT_11s0016g05280,VIT_11s0016g05320,VIT_12s0055g00810,VIT_04s0008g07040,VIT_16s0022g02470,VIT_18s0072g00160,VIT_10s0116g01780,VIT_00s0226g00030,	0
Cellular component	cell junction	GO:0030054	2	0	53.0203	21	148	21	7847	VIT_10s0003g00650,VIT_12s0055g01020,VIT_07s0130g00220,VIT_12s0055g01000,VIT_16s0100g00090,VIT_12s0059g02410,VIT_10s0116g00340,VIT_12s0055g01030,VIT_12s0055g01010,VIT_00s1677g00010,VIT_18s0001g01140,VIT_08s0040g02200,VIT_12s0059g02420,VIT_11s0016g05280,VIT_11s0016g05320,VIT_12s0055g00810,VIT_04s0008g07040,VIT_16s0022g02470,VIT_18s0072g00160,VIT_10s0116g01780,VIT_00s0226g00030,	0
Cellular component	cell-cell junction	GO:0005911	3	0	60.3615	21	130	21	7847	VIT_10s0003g00650,VIT_12s0055g01020,VIT_07s0130g00220,VIT_12s0055g01000,VIT_16s0100g00090,VIT_12s0059g02410,VIT_10s0116g00340,VIT_12s0055g01030,VIT_12s0055g01010,VIT_00s1677g00010,VIT_18s0001g01140,VIT_08s0040g02200,VIT_12s0059g02420,VIT_11s0016g05280,VIT_11s0016g05320,VIT_12s0055g00810,VIT_04s0008g07040,VIT_16s0022g02470,VIT_18s0072g00160,VIT_10s0116g01780,VIT_00s0226g00030,	0
Cellular component	external encapsulating structure	GO:0030312	3	0	37.726	21	208	21	7847	VIT_10s0003g00650,VIT_12s0055g01020,VIT_07s0130g00220,VIT_12s0055g01000,VIT_16s0100g00090,VIT_12s0059g02410,VIT_10s0116g00340,VIT_12s0055g01030,VIT_12s0055g01010,VIT_00s1677g00010,VIT_18s0001g01140,VIT_08s0040g02200,VIT_12s0059g02420,VIT_11s0016g05280,VIT_11s0016g05320,VIT_12s0055g00810,VIT_04s0008g07040,VIT_16s0022g02470,VIT_18s0072g00160,VIT_10s0116g01780,VIT_00s0226g00030,	0
Cellular component	plant-type cell wall	GO:0009505	5	1.11e-16	82.6	21	95	21	7847	VIT_10s0003g00650,VIT_12s0055g01020,VIT_07s0130g00220,VIT_12s0055g01000,VIT_16s0100g00090,VIT_12s0059g02410,VIT_10s0116g00340,VIT_12s0055g01030,VIT_12s0055g01010,VIT_00s1677g00010,VIT_18s0001g01140,VIT_08s0040g02200,VIT_12s0059g02420,VIT_11s0016g05280,VIT_11s0016g05320,VIT_12s0055g00810,VIT_04s0008g07040,VIT_16s0022g02470,VIT_18s0072g00160,VIT_10s0116g01780,VIT_00s0226g00030,	1.74e-16
Cellular component	cell periphery	GO:0071944	3	3.05e-11	3.15902	21	2484	21	7847	VIT_10s0003g00650,VIT_12s0055g01020,VIT_07s0130g00220,VIT_12s0055g01000,VIT_16s0100g00090,VIT_12s0059g02410,VIT_10s0116g00340,VIT_12s0055g01030,VIT_12s0055g01010,VIT_00s1677g00010,VIT_18s0001g01140,VIT_08s0040g02200,VIT_12s0059g02420,VIT_11s0016g05280,VIT_11s0016g05320,VIT_12s0055g00810,VIT_04s0008g07040,VIT_16s0022g02470,VIT_18s0072g00160,VIT_10s0116g01780,VIT_00s0226g00030,	4.19e-11
Biological process	response to toxic substance	GO:0009636	4	0	60.0545	21	165	21	9909	VIT_10s0003g00650,VIT_12s0055g01020,VIT_07s0130g00220,VIT_12s0055g01000,VIT_16s0100g00090,VIT_12s0059g02410,VIT_10s0116g00340,VIT_12s0055g01030,VIT_12s0055g01010,VIT_00s1677g00010,VIT_18s0001g01140,VIT_08s0040g02200,VIT_12s0059g02420,VIT_11s0016g05280,VIT_11s0016g05320,VIT_12s0055g00810,VIT_04s0008g07040,VIT_16s0022g02470,VIT_18s0072g00160,VIT_10s0116g01780,VIT_00s0226g00030,	0
Biological process	cellular response to stimulus	GO:0051716	3	0	8.83943	21	1121	21	9909	VIT_10s0003g00650,VIT_12s0055g01020,VIT_07s0130g00220,VIT_12s0055g01000,VIT_16s0100g00090,VIT_12s0059g02410,VIT_10s0116g00340,VIT_12s0055g01030,VIT_12s0055g01010,VIT_00s1677g00010,VIT_18s0001g01140,VIT_08s0040g02200,VIT_12s0059g02420,VIT_11s0016g05280,VIT_11s0016g05320,VIT_12s0055g00810,VIT_04s0008g07040,VIT_16s0022g02470,VIT_18s0072g00160,VIT_10s0116g01780,VIT_00s0226g00030,	0
Biological process	response to stimulus	GO:0050896	2	1.11e-16	6.36008	21	1558	21	9909	VIT_10s0003g00650,VIT_12s0055g01020,VIT_07s0130g00220,VIT_12s0055g01000,VIT_16s0100g00090,VIT_12s0059g02410,VIT_10s0116g00340,VIT_12s0055g01030,VIT_12s0055g01010,VIT_00s1677g00010,VIT_18s0001g01140,VIT_08s0040g02200,VIT_12s0059g02420,VIT_11s0016g05280,VIT_11s0016g05320,VIT_12s0055g00810,VIT_04s0008g07040,VIT_16s0022g02470,VIT_18s0072g00160,VIT_10s0116g01780,VIT_00s0226g00030,	3.33e-16
Biological process	response to chemical	GO:0042221	3	1.11e-16	19.5444	21	507	21	9909	VIT_10s0003g00650,VIT_12s0055g01020,VIT_07s0130g00220,VIT_12s0055g01000,VIT_16s0100g00090,VIT_12s0059g02410,VIT_10s0116g00340,VIT_12s0055g01030,VIT_12s0055g01010,VIT_00s1677g00010,VIT_18s0001g01140,VIT_08s0040g02200,VIT_12s0059g02420,VIT_11s0016g05280,VIT_11s0016g05320,VIT_12s0055g00810,VIT_04s0008g07040,VIT_16s0022g02470,VIT_18s0072g00160,VIT_10s0116g01780,VIT_00s0226g00030,	3.33e-16
Biological process	cellular response to chemical stimulus	GO:0070887	4	2.22e-16	35.0141	21	283	21	9909	VIT_10s0003g00650,VIT_12s0055g01020,VIT_07s0130g00220,VIT_12s0055g01000,VIT_16s0100g00090,VIT_12s0059g02410,VIT_10s0116g00340,VIT_12s0055g01030,VIT_12s0055g01010,VIT_00s1677g00010,VIT_18s0001g01140,VIT_08s0040g02200,VIT_12s0059g02420,VIT_11s0016g05280,VIT_11s0016g05320,VIT_12s0055g00810,VIT_04s0008g07040,VIT_16s0022g02470,VIT_18s0072g00160,VIT_10s0116g01780,VIT_00s0226g00030,	4e-16
Biological process	oxidation-reduction process	GO:0055114	3	2.22e-16	6.62809	21	1495	21	9909	VIT_10s0003g00650,VIT_12s0055g01020,VIT_07s0130g00220,VIT_12s0055g01000,VIT_16s0100g00090,VIT_12s0059g02410,VIT_10s0116g00340,VIT_12s0055g01030,VIT_12s0055g01010,VIT_00s1677g00010,VIT_18s0001g01140,VIT_08s0040g02200,VIT_12s0059g02420,VIT_11s0016g05280,VIT_11s0016g05320,VIT_12s0055g00810,VIT_04s0008g07040,VIT_16s0022g02470,VIT_18s0072g00160,VIT_10s0116g01780,VIT_00s0226g00030,	4e-16
Biological process	metabolic process	GO:0008152	2	0.00108532	1.38355	21	7162	21	9909	VIT_10s0003g00650,VIT_12s0055g01020,VIT_07s0130g00220,VIT_12s0055g01000,VIT_16s0100g00090,VIT_12s0059g02410,VIT_10s0116g00340,VIT_12s0055g01030,VIT_12s0055g01010,VIT_00s1677g00010,VIT_18s0001g01140,VIT_08s0040g02200,VIT_12s0059g02420,VIT_11s0016g05280,VIT_11s0016g05320,VIT_12s0055g00810,VIT_04s0008g07040,VIT_16s0022g02470,VIT_18s0072g00160,VIT_10s0116g01780,VIT_00s0226g00030,	0.00139541
Biological process	cellular process	GO:0009987	2	0.0014911	1.36281	21	7271	21	9909	VIT_10s0003g00650,VIT_12s0055g01020,VIT_07s0130g00220,VIT_12s0055g01000,VIT_16s0100g00090,VIT_12s0059g02410,VIT_10s0116g00340,VIT_12s0055g01030,VIT_12s0055g01010,VIT_00s1677g00010,VIT_18s0001g01140,VIT_08s0040g02200,VIT_12s0059g02420,VIT_11s0016g05280,VIT_11s0016g05320,VIT_12s0055g00810,VIT_04s0008g07040,VIT_16s0022g02470,VIT_18s0072g00160,VIT_10s0116g01780,VIT_00s0226g00030,	0.00167748

## Sheet: Table S3
Table S3.	Kyoto Encyclopedia of Genes and Genomics (KEGG) POD genes in grapevine.
Term Name	Main Class	Gene Hits In Selected Set	All Genes In Selected Set	Gene Hits In Background	All Genes In Background	p-value	enrich Factor	Gene List In Selected Sets	corrected p-value (BH method)
Biosynthesis of other secondary metabolites	Metabolism	46	46	394	5060	1.11e-16	12.8426	[LOC100249258, LOC100249751, LOC100258705, LOC100267361, LOC100260726, LOC100257139, LOC100260291, LOC100256842, LOC100254001, LOC100255112, LOC100257059, LOC100250264, LOC100257692, LOC100256220, LOC100261264, LOC100255891, LOC100260174, LOC100262758, LOC100241814, LOC100263220, LOC100262330, LOC100245432, LOC100261249, LOC100266458, LOC100265920, LOC100262575, LOC100854817, LOC100253646, LOC100…	3.33e-16
00940 Phenylpropanoid biosynthesis	Metabolism	46	46	201	5060	2.22e-16	25.1741	[LOC100249258, LOC100249751, LOC100258705, LOC100267361, LOC100260726, LOC100257139, LOC100260291, LOC100256842, LOC100254001, LOC100255112, LOC100257059, LOC100250264, LOC100257692, LOC100256220, LOC100261264, LOC100255891, LOC100260174, LOC100262758, LOC100241814, LOC100263220, LOC100262330, LOC100245432, LOC100261249, LOC100266458, LOC100265920, LOC100262575, LOC100854817, LOC100253646, LOC100…	3.33e-16
Metabolism	Metabolism	46	46	2664	5060	1.27e-13	1.8994	[LOC100249258, LOC100249751, LOC100258705, LOC100267361, LOC100260726, LOC100257139, LOC100260291, LOC100256842, LOC100254001, LOC100255112, LOC100257059, LOC100250264, LOC100257692, LOC100256220, LOC100261264, LOC100255891, LOC100260174, LOC100262758, LOC100241814, LOC100263220, LOC100262330, LOC100245432, LOC100261249, LOC100266458, LOC100265920, LOC100262575, LOC100854817, LOC100253646, LOC100…	1.27e-13

## Sheet: Table S4
Table S4.	Cis-Elements of POD genes in grapevine.
	Cis-Elements	Functions	VvPG1	VvPG2	VvPG3	VvPG4	VvPG5	VvPG6	VvPG7	VvPG8	VvPG9	VvPG10	VvPG11	VvPG12	VvPG13	VvPG14	VvPG15	VvPG16	VvPG17	VvPG18	VvPG19	VvPG20	VvPG21	VvPG22	VvPG23	VvPG24	VvPG25	VvPG26	VvPG27	VvPG28	VvPG29	VvPG30	VvPG31	VvPG32	VvPG33	VvPG34	VvPG35	VvPG36	VvPME1	VvPME2	VvPME3	VvPME4	VvPME5	VvPME6	VvPME7	VvPME8	VvPME9	VvPME10	VvPME11
Phytohormones	CGTCA-motif	cis-acting regulatory element involved in the MeJA-responsiveness	√	√	√	√		√	√	√	√	√		√		√	√		√				√	√	√	√		√	√	√		√		√	√	√	√	√	√	√	√		√	√	√		√		√
	TGACG-motif	cis-acting regulatory element involved in the MeJA-responsiveness	√	√	√	√		√	√	√	√	√		√		√	√		√				√	√	√	√		√	√	√		√		√	√	√	√	√	√	√	√		√	√	√		√		√
	ERE-motif	ethylene-responsive element																																													√
	GARE-motif	gibberellin-responsive element									√		√		√				√	√				√							√	√			√			√									√
	P-BOX	gibberellin-responsive element									√		√										√				√	√								√											√
	TATC-Box	cis-acting element involved in gibberellin-responsiveness									√	√				√	√						√				√		√	√						√				√				√
	ABRE	cis-acting element involved in the abscisic acid responsiveness	√	√	√	√	√	√	√		√	√	√	√	√	√	√	√	√				√		√		√	√	√	√	√		√	√	√					√	√	√		√	√		√	√	√
	motif IIb	abscisic acid responsive element
	AuxRR-Core	cis-acting regulatory element involved in auxin responsiveness											√		√		√			√							√	√			√										√
	TGA-Box	part of an auxin-responsive element
	TGA-Element	auxin-responsive element														√	√	√	√							√					√		√									√
	AuxRE	part of an auxin-responsive element
	SARE	cis-acting element involved in salicylic acid responsiveness
	TCA-Element	cis-acting element involved in salicylic acid responsiveness							√					√					√			√		√									√			√					√				√	√	√		√
Light regulations	AE-BOX	part of a module for light response								√	√	√	√	√	√												√						√		√			√							√
	BOX-4	part of a conserved DNA module involved in light responsiveness								√	√							√		√								√							√		√	√	√	√		√
	Box I	light responsive element
	CATT-motifs	part of a light responsive element
	Gap-Box	part of a light responsive element						√																										√
	I-Box	part of a light responsive element						√			√			√		√				√	√		√	√		√			√	√				√			√	√	√		√							√
	L-Box	part of a light responsive element																√	√	√		√	√
	LAMP-ELEMENTS	part of a light responsive element						√																			√	√		√				√
	TCT-motifs	part of a light responsive element								√		√	√			√		√			√			√	√		√				√				√	√							√		√	√	√	√	√
	4cl-CMA2b	light responsive element																																					√
	GT1-motif	light responsive element	√	√	√	√	√			√	√				√					√					√							√				√
	MRE	MYB binding site involved in light responsiveness						√	√
	3-AFI Binding site	light responsive element
	ACE	cis-acting element involved in light responsiveness																		√									√
	AT1-motif	light responsive element											√
	G-Box	cis-acting regulatory element involved in light responsiveness	√	√	√	√	√	√	√	√	√	√		√	√	√			√				√		√		√	√	√	√	√		√	√	√					√	√			√	√	√	√	√	√
	GA-motif	part of a light responsive element							√																																√
	GAG-motif	part of a light responsive element
	GATA-motif	part of a light responsive element	√	√	√	√	√		√					√	√					√	√		√			√				√			√			√		√				√
	Sp1	part of a light responsive element			√	√		√					√	√			√	√	√	√		√			√	√			√	√	√			√					√	√	√	√		√	√
	as-2-Box	involved in shoot-specific expression and light responsiveness
	Box II	part of a light responsive element							√																																							√
	ATCT-motif	part of a conserved DNA module involved in light responsiveness									√
	TCCC-motif	part of a light responsive element																√			√			√	√						√		√				√	√	√			√	√
	C-Box	cis-acting regulatory element involved in light responsiveness
	chs-CMAIa	part of a light responsive element																																			√	√
	chs-Unit 1 m1	part of a light responsive element
	ATC-motif	part of a conserved DNA module involved in light responsiveness															√			√																		√
	CG-motif	part of a light responsive element
	GATT-motif	part of a light responsive element
	rbcS-CMA7a	part of a light responsive element
	MNF1	light responsive element
	chs-CMA2b	part of a light responsive element
	CAG-motif	part of a light responsive element					√											√
	4cl-CMA1b	part of a light responsive element
	ATCC-motif	part of a conserved DNA module involved in light responsiveness
	LS7	part of a light responsive element
	TGG-motif	part of a light responsive element
	chs-CMA2a	part of a light responsive element	√	√	√
	GTGGC-motif	part of a light responsive element															√																												√
	AAAC-motif	light responsive element
	H-box	cis-acting regulatory element involved in light responsiveness
	OBP-1 site	cis-acting regulatory element
	sbp-CMA1c	part of a light responsive element
	Box II -like sequence	cis-acting regulatory element
	ACA-motif	part of gapA in (gapA-CMA1) involved with light responsiveness
	TGGCA	part of a light responsive element
Essential Element	CAAT-BOX	common cis-acting element in promoter and enhancer regions	√	√	√	√	√	√	√	√	√	√	√	√	√	√	√	√		√	√	√	√	√	√	√	√	√	√	√	√	√	√	√	√	√	√	√	√	√	√	√	√	√	√	√	√	√	√
	TATA-BOX	core promoter element around -30 of transcription start	√	√	√	√	√	√	√	√	√	√	√	√	√	√	√	√	√	√	√	√	√	√	√	√	√		√	√	√	√	√	√	√	√		√	√	√	√	√	√	√	√	√	√	√	√
Enhancer	5UTR Py-rich stretch	cis-acting element conferring high transcription levels
	TA-Rich Region	Enhancer
	GC-motif	enhancer-like element involved in anoxic specific inducibility											√												√								√		√			√	√						√
Stress regulators	HSE	cis-acting element involved in heat stress responsiveness
	MBS	MYB binding site involved in drought-inducibility			√	√		√	√		√	√	√	√		√		√		√		√		√	√		√		√	√	√		√	√	√	√		√	√	√	√	√	√		√	√	√	√	√
	Skn-1-motif	cis-acting regulatory element required for endosperm expression
	TC-Rich repeats	cis-acting element involved in defense and stress responsiveness								√							√								√													√	√	√		√
	LTR	cis-acting element involved in low-temperature responsiveness	√	√	√	√	√									√		√	√				√	√	√		√				√	√	√					√	√	√	√					√	√	√	√
	WUN-motif	wound-responsive element
	MBSII	MYB binding site involved in flavonoid biosynthetic genes regulation
	MBSI	MYB binding site involved in flavonoid biosynthetic genes regulation
	DRE	"cis-acting element involved in dehydration, low-temp, salt stresses
Other regulatory Stress Factors	ARE	cis-acting regulatory element essential for the anaerobic induction	√	√	√	√					√		√	√	√		√	√	√	√		√	√	√	√	√	√	√	√													√	√					√
	Box-W1	fungal elicitor responsive element
	AT-Rich Sequence	MYBHv1 binding site
	ELI-Box3	elicitor-responsive element
	CCAAT-Box	MYBHv1 binding site	√	√	√		√	√	√						√											√			√	√				√									√	√	√
	HD-ZIP 3	protein binding site
	MSA-Like	cis-acting element involved in cell cycle regulation								√
	BOX III	protein binding site
	CAT-BOX	cis-acting regulatory element related to meristem expression	√	√	√	√					√	√	√	√	√		√	√			√		√	√	√	√	√	√	√	√		√	√			√		√		√		√		√	√	√	√	√	√
	RY-Element	cis-acting regulatory element involved in seed-specific regulation										√																	√
	o2-site	cis-acting regulatory element involved in zein metabolism regulation	√	√	√	√	√	√			√				√	√						√				√		√	√				√	√	√	√	√	√	√		√	√		√
	as1	cis-acting regulatory element involved in the root-specific expression
	AT-Rich Element	binding site of AT-rich DNA binding protein (ATBP-1)
	GCN4-motif	cis-regulatory element involved in endosperm expression									√													√
	HD-ZIP 1	element involved in differentiation of the palisade mesophyll cells																					√
	HD-ZIP 2	element involved in the control of leaf morphology development
	OCT	cis-acting regulatory element related to meristem specific activation
	3-AF3 binding site	part of a conserved DNA module array
	A-Box	cis-acting regulatory element									√	√	√		√									√		√	√									√			√	√		√		√	√
	CCGTCC-Box	cis-acting regulatory element related to meristem specific activation
	motif I	cis-acting regulatory element root specific
	AACA-motif	involved in endosperm-specific negative expression
	OBP-site	cis-acting regulatory element
	CE3	cis-acting element involved in ABA and VP1 responsiveness
	dOCT	cis-acting regulatory element related to meristem specific activation
	ATGCAAAT motif	cis-acting regulatory element associated to the TGAGTCA motif
	HMG-TATA-region	cis-acting regulatory element
	EIRE	elicitor-responsive element
Circadian	Circadian	cis-acting regulatory element involved in circadian control					√			√				√						√			√						√																				√
[truncated: 36 more columns]

## Sheet: Table S5
Table S5.	The FPKM based values of POD genes in grapevine including, different organs, tissues, and developmental stages.
Gene ID	BerryPericarp-FS	BerryPericarp-PFS	BerryPericarp-V	Bud-S:bud swell	Bud-B:bud burst (green tip)	Bud-AB:bud after-burst (rosette of leaf tips visible)	Bud-L: latent bud	Bud-W: winter bud	Flower-FB: flowering begins (10% caps off)	Flower-F: flowering (50% caps off)	Root	Leaf-Y:young leaf (pool of leaves from shoot of 5 leaves)	Leaf-FS: mature leaf (pool of leaves from shoot at fruit set)	Rachis-FS: rachis fruit set	Rachis-PFS: rachis post fruit set	Stem-G: green stem	Stem-W: woody stem	Tendril-Y:young tendril (pool of tendrils from shoot of 7 leaves)	Tendril-WD: well developed tendril (pool of tendrils from shoot of 12 leaves)	Tendril-FS: mature tendril (pool of tendrils at fruit set)
VvPOD1	10.7062	10.8022	9.19717	8.2805	9.59642	9.90526	11.4939	8.25988	11.6861	10.9093	11.8543	11.2883	9.35796	13.3942	13.0166	12.7556	12.2416	11.9846	12.0869	10.2555
VvPOD2	11.0836	10.8417	8.53683	9.15736	10.0568	9.75155	11.1878	8.16852	8.64252	9.06043	14.6535	10.4243	8.56481	10.2323	10.3127	10.432	12.376	10.5314	11.2681	10.0704
VvPOD3	7.50217	8.14266	7.77441	6.52093	6.65956	8.95091	6.70917	7.52404	8.26632	7.02581	12.0287	7.64068	7.00233	6.75387	6.42762	6.22838	8.22626	6.88599	6.70708	6.31076
VvPOD4	7.31975	7.6262	7.04999	7.40092	8.30467	8.46947	8.61058	8.42459	8.58916	8.22274	13.1859	8.43404	7.33907	9.04376	9.67431	7.81441	7.68244	7.75166	8.61348	9.95871
VvPOD5	7.47395	8.1159	7.48083	6.12511	7.32062	8.02156	6.45227	8.50556	7.20882	7.41817	9.70652	7.43541	7.32162	6.25403	6.18841	7.61487	7.51754	6.6843	7.14329	8.09104
VvPOD6	13.5845	14.2641	13.9185	12.4397	12.8652	12.9477	12.6733	9.91567	12.4046	11.8384	11.9744	12.1243	9.75529	13.2772	12.9509	13.7984	9.80378	13.8182	13.9461	12.9629
VvPOD7	7.67215	8.36936	7.61224	8.28104	8.52434	9.91986	7.85141	8.96103	13.3964	13.8868	8.08856	7.69676	7.96264	8.82055	8.69902	8.54618	7.82122	9.54636	9.02171	7.48057
VvPOD8	6.18806	8.74248	7.74858	6.34808	6.29869	7.24959	6.65231	8.29877	11.4982	11.6175	6.72555	7.19468	7.19688	6.91993	7.26429	8.10037	6.77154	6.87281	6.88274	8.04414
VvPOD9	9.9867	8.55029	7.8406	11.945	12.6497	12.1533	12.4369	11.6673	8.36449	8.44731	8.32126	9.47333	7.88204	6.75085	6.35663	7.74795	7.36132	10.5022	9.05487	7.3902
VvPOD10	14.1151	14.2713	13.7355	13.3823	13.565	13.1817	14.481	12.5111	12.02	11.8865	14.3994	13.6465	11.7545	13.8251	13.9852	14.0223	9.64227	13.1808	13.8855	13.3961
VvPOD11	7.10908	8.82455	7.47778	7.89421	6.46171	9.28868	8.05733	7.78792	8.3652	7.71392	11.2182	7.18885	8.05734	7.89065	9.54171	6.9049	8.69804	6.91071	7.33761	6.75118
VvPOD12	12.5037	8.9089	7.72011	8.78956	12.7454	12.5292	12.7146	8.91407	10.8912	10.1735	13.7451	11.0103	7.86921	10.904	10.1756	13.6779	8.10047	13.3426	13.953	10.1878
VvPOD13	7.14765	8.43542	7.29617	6.09924	6.27019	9.32332	6.86605	8.66303	7.04858	7.27802	6.90928	8.19507	8.32928	7.23688	5.82386	7.67966	8.1319	7.07494	7.56511	7.71241
VvPOD14	5.8431	6.49245	5.69304	5.04646	5.21578	7.53332	5.2195	7.0587	5.53279	6.04626	10.1295	5.55557	7.55443	4.8897	5.5259	5.79859	6.43094	5.49676	5.53723	5.62328
VvPOD15	7.22326	7.89228	7.69489	6.51766	6.89125	8.04917	5.96803	9.03206	7.20628	8.47986	10.6389	7.19975	7.19332	8.37037	7.77454	9.51669	7.56723	7.90309	8.84678	10.0353
VvPOD16	6.59444	7.86942	7.68174	6.56467	6.79308	8.23253	5.98709	7.97637	6.59883	7.24672	10.5143	7.09628	7.42141	7.86293	7.66906	8.98854	6.88345	7.94315	8.91544	8.12529
VvPOD17	8.80847	8.21792	8.04984	8.72393	7.89892	7.68538	10.8662	8.88308	9.0347	8.73003	9.58273	7.18526	7.06054	12.0472	11.7655	12.1394	7.69111	9.16074	12.0299	11.5641
VvPOD18	9.08691	11.0641	10.2432	7.22809	7.44814	10.5987	10.7351	10.4197	11.9673	12.083	13.6234	9.90083	10.1229	11.9937	11.3752	14.2607	8.8633	9.72997	13.7148	13.0897
VvPOD19	7.64526	9.03507	7.73757	7.8362	6.43151	9.817	10.814	7.35033	8.80766	9.75675	11.5619	11.075	9.33941	10.7176	10.9686	12.5393	7.49904	10.5616	9.88708	10.7759
VvPOD20	8.04037	10.008	8.10204	9.13225	6.99406	11.2811	11.5499	8.69512	9.36313	9.93366	12.9556	12.525	10.8697	11.6626	11.7349	13.0385	8.59574	11.6534	11.1191	11.412
VvPOD21	6.90225	8.95495	7.13191	6.76587	6.34882	9.85507	8.97361	7.81294	7.42793	8.03494	11.1146	9.98096	9.34187	9.50721	9.42208	10.5368	7.41889	9.37646	8.51989	8.95158
VvPOD22	6.76075	6.36196	5.72629	5.66673	5.26363	6.12474	6.32287	5.98776	6.83394	6.64562	7.95198	7.43886	8.71836	6.82143	7.43368	8.02632	6.33527	6.92603	5.90274	7.09904
VvPOD23	9.31955	12.0522	10.2569	6.5325	6.55459	8.79348	7.80203	8.7364	9.1227	8.30721	10.8308	6.98635	8.9602	9.82715	10.9886	7.98849	6.81145	7.97264	7.98112	10.1667
VvPOD24	7.81682	8.86963	7.54731	6.72991	6.46656	8.11829	10.167	8.16471	6.68639	7.10082	7.58739	9.6285	9.32164	9.44376	10.2979	6.7857	6.76794	7.36236	7.76762	8.82498
VvPOD25	8.47761	9.06226	10.6701	6.28304	10.6274	10.7968	10.074	8.33946	8.24464	7.63986	10.8489	10.2655	8.71989	6.91022	6.73868	10.0328	7.38759	9.14829	10.1687	7.8845
VvPOD26	7.88629	8.14905	7.80036	8.27602	7.59765	9.98644	7.17448	9.37337	7.4405	8.09983	11.0612	8.90065	8.8029	7.35284	7.7602	8.88453	8.7597	8.17144	8.05638	9.65551
VvPOD27	13.2841	12.4081	11.6771	12.638	12.4115	12.6743	13.6001	13.7918	11.1049	11.8387	13.6364	12.8894	13.3336	13.5775	13.6018	12.1831	13.885	13.5762	12.4215	13.2172
VvPOD28	8.60326	8.59504	7.14401	12.7518	12.4873	11.2556	11.9761	10.7759	7.929	8.46953	10.5105	8.42095	8.03463	10.1795	11.1394	9.86184	9.91846	10.2776	10.028	7.42069
VvPOD29	6.02993	7.4205	6.43779	6.06444	6.79789	7.41805	6.56276	7.53951	6.18284	6.73886	10.6343	6.53308	6.85974	6.99421	6.58163	6.66541	6.85204	6.00068	6.13419	7.22588
VvPOD30	8.10142	8.66279	8.37637	6.48615	7.36006	8.93527	7.09318	8.32761	7.15591	6.83492	11.8977	8.19377	8.32297	8.57442	9.20253	6.25233	8.42844	7.25032	7.26764	7.2198
VvPOD31	7.59442	6.83046	7.03473	7.34518	6.85993	9.26747	9.04291	7.82206	7.58429	8.22755	12.9358	6.70675	8.50288	10.0139	10.7651	7.79503	8.73151	7.06682	7.73314	7.33997
VvPOD32	12.5688	12.8486	11.0822	12.454	10.2832	9.21597	11.3264	13.1621	11.2665	11.5238	11.5844	10.0246	12.1672	13.367	13.3424	10.1194	12.668	11.2085	12.3073	12.3133
VvPOD33	7.46868	8.03046	6.62705	6.32561	6.2294	6.65131	6.26562	7.41226	6.37034	7.21974	9.27267	6.65299	6.91659	6.43573	6.29393	6.97283	6.72509	6.06019	6.19185	7.86289
VvPOD34	6.86451	7.68172	6.78491	6.57701	6.16511	8.63548	6.07214	7.93161	6.31568	6.82397	10.0989	6.51662	6.82314	6.44893	6.06165	7.14867	6.94571	6.61155	6.30854	7.22995
VvPOD35	6.286	7.99915	6.39601	6.62248	6.22965	7.85066	6.46147	7.20802	6.92118	6.75343	12.526	6.37691	7.8577	6.56996	6.578	6.54128	7.214	6.27149	6.83313	6.57635
VvPOD36	6.70228	7.12689	6.59452	6.07236	9.4187	8.96962	8.26966	7.68246	7.363	7.67005	9.91265	7.82052	7.61614	9.25794	9.78055	7.41425	6.87446	6.81832	8.42628	7.0702
VvPOD37	10.7766	12.541	11.135	11.7687	11.1173	10.7028	11.2935	12.2878	11.8561	12.3478	14.5657	10.0809	8.25744	12.4384	12.8677	11.4886	11.9027	10.5013	11.7681	10.4653
VvPOD38	7.40999	8.318	7.34908	10.5415	8.18735	8.11734	9.86331	8.38027	8.8138	9.42033	12.7107	7.90533	8.82054	9.60481	10.0019	9.50792	8.89092	7.48878	8.4303	9.69566
VvPOD39	7.6301	10.68	9.98951	10.3677	10.3801	9.92076	12.4948	9.62565	13.0135	13.1151	9.94898	12.7814	12.3027	12.4337	12.9755	11.5907	8.87863	10.3072	11.8809	12.2184
VvPOD40	6.48779	7.36888	6.41943	5.91474	6.01246	8.04194	6.3318	7.25643	7.90572	8.78825	6.36051	7.45776	7.45611	6.90466	7.314	7.14126	6.66886	7.28336	6.47822	7.17984
VvPOD41	7.5321	8.18477	7.10448	6.15244	6.06365	10.141	6.69394	8.04356	7.51852	8.63745	7.02648	8.78619	8.84259	6.86876	8.08207	7.65787	8.09755	8.08403	12.2417	8.49822
VvPOD42	6.33857	7.49357	7.44463	6.35735	6.47645	6.73518	5.9422	7.49636	6.39578	6.37304	12.3097	6.5988	6.34391	6.54107	6.43667	6.25536	7.38089	6.14233	6.42895	6.5199
VvPOD43	7.33082	7.13656	6.42181	5.35609	5.3222	8.25458	5.462	5.52374	7.08053	6.66822	12.1974	6.19756	7.18338	6.55007	6.81234	6.90143	7.30122	6.90773	7.69701	6.34295
VvPOD44	5.77602	7.87372	7.37307	5.67847	5.59011	7.4985	5.98155	7.46608	6.30209	6.75245	14.1715	7.22286	6.80187	6.39137	6.04053	6.78212	7.74934	6.52564	6.25816	7.46597
VvPOD45	8.24531	8.38084	7.52216	5.96505	6.1785	8.85288	6.28343	8.85493	7.98765	7.96045	7.19198	7.47001	8.23791	6.92681	6.2493	7.26014	8.05969	6.96959	7.53818	7.77979
VvPOD46	11.1238	11.085	10.4323	8.98154	10.0313	11.1361	13.2445	10.7903	10.3115	10.6925	12.5934	10.6771	10.6377	12.623	12.7259	12.6804	9.80723	10.8271	11.5243	11.4419
VvPOD47	6.0608	6.92089	6.5062	5.80544	5.81504	5.83297	5.78363	6.99684	6.16378	6.85766	6.26779	5.98235	7.33631	6.38252	5.66171	6.94578	6.18994	5.83272	6.04228	6.65688

## Sheet: Table S6
Table S6. Relative expression patterns (log2) of POD genes in grapevine by qRT-PCR.
Gene ID	NaCl-1	NaCl-12	NaCl-24	PEG-1	PEG-12	PEG-24	ABA-1	ABA-12	ABA-24
VvPOD1	-3.60382	-0.303695	1.22486	-4.0522	-3.10924	0.0642412	-4.33906	-0.336331	0.207869
VvPOD2	-1.49843	0.816235	-0.528325	-2.27381	2.31911	1.72278	-5.3064	-2.30755	-1.0496
VvPOD9	-2.66452	-6.69824	-8.3684	-6.5852	-0.0345929	-0.666245	0.600894	3.08	3.97342
VvPOD10	-0.484563	1.87048	-4.01161	-0.84442	-0.02167	0.343913	-2.79448	-0.538827	6.33479
VvPOD11	-5.11138	0.526036	3.44786	-1.67029	-3.03013	2.71406	-0.606427	1.73438	-0.0189713
VvPOD14	-2.5708	1.00871	5.42687	0.640705	-1.04735	-0.96541	-0.78847	2.3889	6.3483
VvPOD27	-1.2925	1.31909	5.78299	0.525087	-0.580977	-5.5988	-6.71776	-2.90365	-4.54702
VvPOD30	0.788914	3.25604	4.61108	0.698002	-5.38264	-5.99564	-4.72109	-4.25862	0.617256
VvPOD31	-0.313527	3.28626	6.4625	-6.30236	1.3144	4.38842	-1.018	-1.69783	-8.36752
VvPOD32	-3.48626	-3.20074	-4.43671	-8.2763	-1.21553	1.64214	-3.68122	-2.71373	1.20676
VvPOD24	6.95976	7.85161	7.91133	1.0984	2.4331	6.21818	1.66411	0.0474463	3.34245
VVPOD35	-0.669522	0.197126	0.597126	2.2067	-8.67321	-7.66963	-2.81535	1.06029	4.43007
VvPOD4	3.04701	5.69278	7.27194	-10.3409	-9.27312	6.58565	2.7243	-2.48727	-0.980691
VvPOD12	5.64733	6.19316	7.50878	-7.2916	-6.52475	5.48562	-2.36086	-0.780406	3.77494
VvPOD13	1.46403	2.42763	2.5686	-2.27323	-0.0783145	-1.57069	0.00187709	-1.24826	0.992559
VvPOD19	2.55254	4.2114	5.27992	1.60562	-3.06512	5.92454	0.784088	2.38139	3.34427
VvPOD33	4.15814	5.96003	6.10501	2.61585	-10.4444	-9.81393	-1.36121	0.98606	-2.34126
VvPOD34	-3.19508	-5.26887	-5.99361	-5.88925	0.127373	-2.46632	0.471684	2.79723	-0.471764
VvPOD38	2.66141	5.40739	5.00024	-9.56844	-8.29165	3.2305	-2.57324	1.06031	0.704686
VvPOD39	1.58128	1.82064	5.24038	-1.37493	6.07063	5.03838	-0.582862	1.05738	2.4779
VvPOD40	2.13614	6.37452	8.07312	-3.34067	-0.974147	3.41742	-0.700539	-5.46187	2.22258
VvPOD41	0.319092	0.375466	2.01311	-1.94805	1.2864	-0.0723987	-2.32763	-1.81955	0.729914
VvPOD6	3.4472	2.71916	1.12469	3.15475	-6.49044	0.609336	-0.44365	-0.450327	-4.34591
VvPOD7	3.69437	-0.298972	0.0411744	-0.630312	2.52643	-2.6717	-12.3773	-8.28717	-7.86656
VvPOD8	9.02369	9.31812	6.00631	-3.42046	4.72777	-1.92571	-1.39159	-0.0615425	4.28077
VvPOD28	-1.32858	-1.30527	4.74517	-6.16398	-5.82781	6.504	-0.46203	-0.342386	-5.87915
VvPOD29	5.66068	7.37638	4.36386	-8.8678	-0.592168	4.70837	-0.00644811	-6.35533	2.72755
VvPOD36	6.71137	6.33182	4.66977	2.33347	1.20339	2.33403	-6.59856	-4.65445	-6.29388
VvPOD37	-5.98919	-1.9841	-3.01217	1.03259	-4.96907	4.02385	-2.83767	-3.19455	-0.187676
VvPOD45	-5.98008	-1.97195	-0.995544	-2.95948	-4.8614	4.02581	-1.63093	-1.00802	0.404119

## Sheet: Table S7
Table S7.	Sequences of the POD gene primers used for quantitative real-time PCR.
Genes	Sense Primer (5'->3')	Anti-Sense Primer (5'->3')
VvPOD1	CTCCAGTCCTCAATAGCA	CTGATAAAGCCACCATTTCT
VvPOD2	TCTTAGTGTATGTGTCTTC	GTATTAACAACGCCTCTA
VvPOD9	AAGGTCTCTTCCAATCAG	TTCATCATCACTCTTCACT
VvPOD10	GCTGTTGTCTTCTTCTTCT	GGTCTTCTTCCTCATTGTC
VvPOD11	TTGTTAGGAGGACCATAC	AGTCTTCTACCACTGTTG
VvPOD14	ATCTTATACCGCCTACTG	CACCTGATAACACCACTA
VvPOD27	TTATGGAGGCTTACACTA	TTCTTGAACACCTTCTTG
VvPOD30	CGACAATATCAAGCACTT	TCAATACAACAGCATCAC
VvPOD31	AAGGCTTCAATTAACATCA	CACCAACCAGAATAACAG
VvPOD32	GAAGCAGAGTTAATAGTG	TTGGTGTATCATCTAGTAA
VvPOD24	CCTGTTCCTACTGATTCTATT	GTGTTACAAGGTCGTGAT
VVPOD35	TCAGGTTCTCATACAATAGG	CCAGCATCAATGTTAGTTC
VvPOD4	CAGAGAAGGATTCAGATG	TATCAGCACAAGAGACTA
VvPOD12	GCCAACATTACTCAACTAA	GTGAAGGATGAACAGTGA
VvPOD13	TTCGCCAACATTACTCAA	GTGAAGGATGAACAGTGA
VvPOD19	ATCTCGTTACTCTTGTTGGA	CTGAAGTTGTATAGCCTGTATC
VvPOD33	GATTCCTCCTCCATTCAA	TCAGCACACGATACAATA
VvPOD34	CTCAGGTTCTCATACAATAGG	GCGTCAATATCAGTTCCAT
VvPOD38	GGCTTCACTACTAAGGAA	ATGTTGGTCTCGTTGTAA
VvPOD39	GCTTATATCTGCCTTCTC	CCTATGGTATGAGTTCCT
VvPOD40	CAATACTACTGGACGATAC	ATGGTGTCAATTACTTCAA
VvPOD41	CAATACTACTGGACGATAC	ATGGTGTCAATTACTTCAA
VvPOD6	GAGTCCAGGTTGAGTGTC	GCTTGTTGGTGATGGTATC
VvPOD7	AAGAGATGGTGGCATTATC	GCTGTAATTGAAGATTCTGTT
VvPOD8	ATGGAGAAGGTGAGTGTT	CAGGAAGTCTTAATATTGTTGAA
VvPOD28	ACTTCAAGAACATATTAGCA	AACCTGTCAATGGAGATA
VvPOD29	GCAGAGGTTGTATAATCA	GGAGATATGTTGTTGTCA
VvPOD36	TGAGAACAACTACTACAA	TATAGAATCAGTGGAACC
VvPOD37	ATCTCATCTCTAAGTTCCA	CTATTGTATGTGCTCCAG
VvPOD45	CCAACACTTCAATTCCTT	GCAACTAGATCGGTAATC
Actin	GGAAGCTGCGGGAATTCATGAG	CCTTGATCTTCATGCTGCTGGG
